# Supplementary material for: Surgery and Medical Treatment in Microprolactinoma: A Systematic Review and Meta-Analysis
Source: Int J Endocrinol. 2021 Aug 30;2021:9930059. doi: 10.1155/2021/9930059 (PMC8423556; doi:10.1155/2021/9930059)
Supplement: Supplementary Materials — Supplemental Table 1: strategy of searches. Supplemental Table 2: assessment of study quality using a modified version of the Newcastle–Ottawa scale for cohort studies. Supplemental Table 3: incidence of surgical complications. Supplemental data: funnel plots and Egger's test. [file 9930059.f1.zip]

Archive with 4 entries (4 files):
- 9930059.f1/Supplemental data.docx
- 9930059.f1/supplemental table 1.docx
- 9930059.f1/supplemental table 2.docx
- 9930059.f1/supplemental table 3 (1).docx
